# Supplementary material for: The Effectiveness of Exercise on Cognitive Performance in Individuals with Known Vascular Disease: A Systematic Review
Source: J Clin Med. 2019 Mar 1;8(3):294. doi: 10.3390/jcm8030294 (PMC6463048; doi:10.3390/jcm8030294)
Supplement: Supplementary file 1 [file jcm-08-00294-s001.zip]

Archive with 1 entries (1 files):
- jcm-447367-supplementary.xlsx
