# Supplementary material for: The Effectiveness of Exercise on Cognitive Performance in Individuals with Known Vascular Disease: A Systematic Review
Source: J Clin Med. 2019 Mar 1;8(3):294. doi: 10.3390/jcm8030294 (PMC6463048; doi:10.3390/jcm8030294)
Supplement: Supplementary file 1 [file jcm-08-00294-s001.zip › jcm-447367-supplementary.xlsx]

## Sheet: Sheet1
Citation*	Research Question	Participants	Inclusion Criteria	Exclusion Criteria	Intervention and Control Group(s)	Methodology (study design, method of analysis)	Outcome Measures	Results	Author's Conclusions	Study Strengths & Limitations	Critical Appraisal (OCEBM Levels of Evidence, 2011**; PEDro scale, 1999)
Cardiovascular Papers
Alosco ML, Spitznagel MB, Sweet LH, Josephson R, Hughes J, Gunstad J. Cognitive dysfunction mediates the effects of poor physical fitness on decreased functional independence in heart failure. Geriatrics & gerontology international. 2015 Feb 1;15(2):174-81.	(1) Does cognitive function mediate the effects of physical fitness on ADL performance in a sample of older adults with HF?	Intervention group: n=197 persons with HF from a NIS-funded study; average age 68, 35.5% female, 83.2% caucasian	(1) Between 50-85 years old (2) English speaking (3) Diagnosis of NYHA HF class II, III, IV at time of enrolment	(1) history or current diagnosis of a significant neurological disorder (dementia, stroke) (2) head injury with >10min loss of consciousness (3) severe psychiatric disorder (schizophrenia, bipolar disorder) (4) substance abuse/dependence (5) stage 5 chronic kidney disease	Participants completed a baseline assessment of a demographic and psychosocial self-report measures. Participants then completed the 2MST and a comprehensive cognitive test battery. All procedures carried out by a trained research assistant under a licensed neuropsychologist. Statistical anaylsis: structural equation modeling (SEM), T-scores and regression analysis.	Quantitative; pre-experimental; Case study with single time measurement; No randomization or intervention protocol; not longitudinal	ADLs: Lawton Brody Activities of Daily Living Scale for basic and instrumental ADLs Physical fitness: 2-minute step test (2MST) Cognitive function: Attention/executive function- (rail Making Test A/B, Digit Symbol Coding, Letter Number Sequencing), Memory (California Verbal Learning Test-Second Edition; CVLT-II)	ADL and Physical fitness: Both males and females showed decreased levels of fitness, as 2MST performance in females fell below average and low average end of normative for males. Cognitive function: Participants performed average in attnetion and memory and low on a task assessing executive function (Trail Making Test B). Structural model: Poorer 2MST performance demonstrated a significant direct…	In HF, decreased fitness is associated with poor outcomes including reduced functional independence. The current study findings suggest this relationship might partly stem from the negative effects of poor fitness on cognitive function. Reduced cognitive function mediated the association between poor physical fitness and a need for greater assistance with ADL in older adults with HF. Prospective …	(1) not a prospective study (2) no control/comparison group (3) did not investigate the specific types of HF (4) no exercise intervention, only indirect measures of fitness	Level 2B PEDro 5
Alosco ML, Spitznagel MB, Cohen R, Sweet LH, Hayes SM, Josephson R, Hughes J, Gunstad J. Decreases in daily physical activity predict acute decline in attention and executive function in heart failure. Journal of cardiac failure. 2015 Apr 30;21(4):339-46.	(1) Do changes in accelerometer-measured physical activity predict cognitive changes over a 12-week period in older adults with heart failure?	Exercise group: n=57 with heart failure recruited from the NIH, average age 69, 40% female, average baseline LVEF 41.52%	(1) 50-85 years old (2) english speaking (3) diagnosis of NYHA HF class II, III, IV at the time of enrollment	(1) history or current diagnosis of a signficant neurological disorder (dementia, stroke) (2) head injury with >10min loss of consciousness (3) severe psychiatric disorder (schizophrenia, bipolar) (4) substance abuse/dependence (5) stage 5 chronic kidney disease	At baseline and 12 weeks, heart failure patients completed self-report questionnaire and followed by a neuropsychological test battery examining attention/executive function, memory and language. Participants then wore an accelerometer for 7 days over the R hip from the moment they woke until they went to sleep. A valid day of wear was considered to be >10 hours/day. Statistical anaylsis: T-score…	Quasi-experimental design; interrupted time series design with single group; quantitative	Physical activity: accelerometer calculating daily step count (0-2499= sedentary, 2500-4999 limited PA, 5000-12000 PA) and the number of minutes spent in different intensity activities (sedentary <100 counts/min, light intensity 100-760, free-living moderate activity 760-5724, vigorous intensity activity >5724) Cognitive function: attention/executive function (digit symbol coding, letter number s…	Baseline and 12-week Physical Activity: At 12-weeks participants still exhibited high levesls of sedentary behaviours (583.32 minutes/day). Daily step count declined over the 12 week period (p=0.01). Although not significant, there was a trend for decline in moderate to vigorous PA (p=0.105), where slightly more participants fell below 30min/day in this category at follow up. Light intensity PA a…	Daily PA levels deceased over time in HF which predicted reduced attention/executive function in this population of HF patients. Reductions in PA predicted acute decreases in attention/executive function in older adults with HF.	(1) lack of control or comparison groups (2) small sample size (3) lack of control of cardiac medications that could have improved cognitive outcomes and may have interated with PA to affect cognitive changes in the sample	Level 2B PEDro 5
Alosco ML, Spitznagel MB, Cohen R, Raz N, Sweet LH, Josephson R, Hughes J, Rosneck J, Gunstad J. Decreased physical activity predicts cognitive dysfunction and reduced cerebral blood flow in heart failure. Journal of the neurological sciences. 2014 Apr 15;339(1):169-75.	(1) Do baseline levels of physical activity predict cognitive function and cerebral perfusion at a 12-month follow up in a sample of older adults with HF?	Intervention group: n=65 older adults with HF recruited from prospective study examining neurocognitive outcomes in HF; 69.77 average age, 27.7% female, average LVEF 41.25	(1) 50-85 years old (2) English speaking (3) Diagnosis of NYHA HF class II, III, IV at the time of enrollment (4) Completed baseline and 12-month assessments	(1) history or current diagnosis of a signficant neurological disorder (dementia, stroke) (2) head injury with >10min loss of consciousness (3) severe psychiatric disorder (schizophrenia, bipolar) (4) substance abuse/dependence (5) stage 5 chronic kidney disease	Participants attended a single baseline assessment and completed demographic and medical history questionnaires and a brief neuropsychological test battery. Participants were then issued with an accelerometer for 7 days . A valid day of wear consisted of greater than or equal to 10 hours of wear per day and activity data was only collected on those with at least 3 valid days of wear. Within 2 wee…	Quasi experimental design; quantitative, no randomization or control group; non equivalent pre-test post-test single group design	Physical activity: accelerometer calculating daily step count (0-2499= sedentary, 2500-4999 limited PA, 5000-12000 PA) and the number of minutes spent in different intensity activities (sedentary <100 counts/min, light intensity 100-760, free-living moderate activity 760-5724, vigorous intensity activity >5724) Cognitive function: global cognitive status (3MS; modified mini mental state exam), at…	Physical activity: Participants exhibited low levels of physical activity, averaging 594.17 minutes/day of sedentary behaviours. Baseline physical fitness levels fell in the low and below average range for both males and females and remained stable over time (males p=0.17, female p=0.98). Physical activity and 12-month cognitive function: Reduced baseline daily step count was a signficant predict…	Reduced physical activity at baseline predicts poorer cognitive function and cerebral blood flow 12 months later in older adults with HF. Decreased daily physical activity predicts poorer attention/executive function at a 1-year follow up in patients with HF. Physical inactivity in HF may contribute to cognitive impairment and exacerbate risks for conditions. Exercise and physical activity progra…	(1) lack of control or comparison groups (2) small sample size (3) lack of exercise intervention, just fitness measure (4) includes a follow up assessment	Level 1B PEDro 5
Alosco ML, Spitznagel MB, Cohen R, Sweet LH, Josephson R, Hughes J, Rosneck J, Gunstad J. Cardiac rehabilitation is associated with lasting improvements in cognitive function in older adults with heart failure. Acta cardiologica. 2014 Aug 1;69(4):407-14.	(1) Does a HF-specific CR program yield acute (baseline to 12 weeks) and lasting (up to 12 months) improvements in cognitive function? (2) What are the effects of CR on physical fitness levels in HF?	Exercise group: n=52 heart failure patients recruited from NIH study, all stable ambulatory patients; avg 66 years old, 25% female, 90.4% Caucasian	(1) 50-85 years old (2) english speaking (3) diagnosis of NYHA HF class 2,3,4 at the time of enrollment	(1) history or current diagnosis of a signficant neurological disorder (dementia, stroke) (2) head injury with >10min loss of consciousness (3) severe psychiatric disorder (schizophrenia, bipolar) (4) substance abuse/dependence (5) stage 5 chronic kidney disease	Patients completed a 12-week Phase II cardiac rehab program. All participants completed 3 separate assessments: at baseline, 12-week upon completion of CR, and at 12-month follow up. Phase II CR: EKG monitored exercise and education program; 3 exercise/education sessions/wk consisting of 1hr exercise and 30 minutes of education. Exercise includes warm up, cool down, stretching, 40 minute, five st…	Quasi-experimental, quantitative, interrupted time series design, single group	Cognitive function: global cognitive function (mini-mental state exam, MMSE), attention/executive function (trail making A/B, digit symbol coding), memory (california verbal learning test-second edition; CVLT-II), language (boston naming test, animal fluency test) Physical fitness: 2MST	Cognitive function over time: There was a significant effect for attention/executive function (p=0.01) and memory (p=0.01). Attention/executive function significantly improved from baseline to 12 weeks (p=0.01) and benefits persisted to 12 months (p=0.76). Significant improvements in attention/exxecutive function between the baseline and 12-month time point (p=0.01). Memory performance remained s…	CR is associated with both acute and lasting cognitive benefits and physical fitness in patients with HF. CR also resulted in increased physical fitness levels but changes in physical fitness and cognitive function over time did not reach a statistically significance association. CR was associated with improvements in both attention/executive function and memory at the 12-month follow up.	(1) lack of control or comparison groups (2) small sample size (3) good timeline of study (4) alternate tests to reduce risk of practice effect	Level 2B PEDro 5
Alosco ML, Spitznagel MB, Raz N, Cohen R, Sweet LH, Colbert LH, Josephson R, Waechter D, Hughes J, Rosneck J, Gunstad J. The 2-minute step test is independently associated with cognitive function in older adults with heart failure. Aging clinical and experimental research. 2012 Oct 1;24(5):468-74	(1) Is the 2MST associated with cognitive function in older adults with heart failure?	Intervention group: n=145 selected from large, prospective NIH study; average age 68.97, 38.6% female, 9.2% African-American, 2.8% Native American	(1) 50-85 years old (2) English speaking (3) Diagnosis of NYHA HF class II or III at the time of enrollment	(1) history or current diagnosis of a signficant neurological disorder (dementia, stroke) (2) head injury with >10min loss of consciousness (3) severe psychiatric disorder (schizophrenia, bipolar) (4) substance use (5) renal failure (6) sleep apnea	During a single assessment, participants completed demographic, medical and psychsocial self-report measures. Under the supervision of a licensed neuropsychologist, a trained research assistant instructed participants to perform the 2MST and then administered a 90-minute neurospsychological test battery to all HF patients to assess global cognitive function, attention, executive function, memory …	Quantitative; pre-experimental; Case study with single time measurement; No randomization or intervention protocol; not longitudinal	Aerobic endurance: 2 minute step test (2MST) Cognitive function: global cognitive function (3MS; modified-mini mental state examination), attention (trail making test A, digit symbol coding, letter number sequencing), executive function (trail making test B, frontal assessment battery, stroop colour word interference score), memory (california verbal learning test-second edition; CVLT-II), langua…	2MST and cognition: HF patients exhibited high rates of cognitive impairment. After controlling for demographic and medical characteristics, the 2MST accounted for unique variance in global cognitive function (p<0.001), executive function (p<0.05), and language (p<0.001) and a trend emerged for attention (p=0.09). In each case, fewer steps in the 2MST was associated with poorer cognitive function…	Cognitive impairment is common in older adults with HF. The 2MST is associated with cognitive function in this population, suggesting it is a potentially useful clinical tool and a practical alternative to the 6MWT. The 2MST may help clinicians identify those patients with cognitive impairment and ultimately poor adherence, thus possibly improving patient outcomes.	(1) lack of control or comparison groups (2) did not control for medications (3) no exercise intervention, just fitness measure	Level 2B PEDro 5
Baldasseroni S, Mossello E, Romboli B, Orso F, Colombi C, Fumagalli S, Ungar A, Tarantini F, Masotti G, Marchionni N. Relationship between cognitive function and 6-minute walking test in older outpatients with chronic heart failure. Aging clinical and experimental research. 2010 Aug 1;22(4):308.	(1) What is the independent effect of mild-moderate cognitive impairment on global functional capacity, measured with the 6MWT, in older CHF patients.	Intervention group: n=80, average age 72.4 years old, 18.8% female, 74.7% with coronary artery disease (CAD), average LVEF 37%	(1) aged 60 years or older (2) CHF, diagnosed according to European Task Force on Heart Failure from January 1st, 2005 to December 31st, 2006	(1) hospitalization for worsening heart failure in the previous two months (2) severe cognitive impairment (<21/30 on MMSE) (3) presence of delirium (4) any acute illness, motor disability or visual defects leading to inability to walk independently.	In a single assessment, participants underwent a thorough clinical evaluation and performed the 6MWT in addition to the MMSE and other functional outcomes measures. Statistical analysis: ANOVA, χ2 test. The study sample was divided into 3 groups based on cognitive function: Group A MMSE 30-28, Group B: MMSE 27-24, Group C: MMSE 23-21	Quantitative; pre-experimental; Case study with single time measurement; No randomization or intervention protocol; not longitudinal	Total exercise capacity: 6MWT Cognitive function: global cognitive performance (mini mental state examination; MMSE) Emotional distress: psychosocial subscale of Sickness Impact Profile (Italian verson) Disease specific HR-QOL: Minnesota Living with Heart Failure Questionnaire Comorbidity evaluation: Greenfield Index of Disease Severity Global functional evaluation: degree of disability (Activiti…	Between group analysis: SIP-psychosocial subscale (p=0.006) and the number of ADL lost (p=0.017) were statistically different across the three groups. The distance walked in 6 minutes progressively decreased froma mean value of 359 (group A) to 229 meters (Group C) (p=0.003). No difference was found between groups A and B whereas group C had a significantly lower performance compared with the oth…	The 6MWT is related to cognitive function in elderly outpatients affected by CHF. In the context of global aging, this observation emphasizes the importance of a comprehensive assessment, encompassing a standard, brief and reliable cognitive evaluation, in elderly CHF outpatients.	(1) cross-sectional data not longitudinal (2) lack of a comparison or control group (3) small sample size (4) no randomization (5) lack of exercise intervention but only a measure of fitness	Level 2B PEDro 5
Carles Jr S, Curnier D, Pathak A, Roncalli J, Bousquet M, Garcia JL, Galinier M, Senard JM. Effects of Short‐Term Exercise and Exercise Training on Cognitive Function Among Patients With Cardiac Disease. Journal of cardiopulmonary rehabilitation and prevention. 2007 Nov 1;27(6):395-9.	(1) What is the impact of exercise and exercise training on cognitive function among participants in a cardiac rehabilitation program?	Exercise group: n= 24, males; 12 with CAD, 12 with HF; average 51.6 years old		(1) younger than 30 or older than 70 (2) severe lung disease (3) severe symptomatic PVD (4) diabetes with severe end-organ damage (5) disabling cerebrovascular disease including severe carotid stenosis (6) atrial fibrillation or flutter (7) implanted pacemaker or defibrillator (8) other disabling orthopedic or neurological diseases	Participants completed an incremental exercise test prior to the experimental session (S1) followed by 2 weeks of exercise training. Following training, participants completed the exercise test and experimental session again (S2). Incremental exercise test: 3min warm up followed by incremental 2min stages starting at 20W and increasing by 30W until volitional exhaustion Experimental sessions: An …	Quasi experimental design; quantitative, no randomization or control group; non equivalent pre-test post-test single group design	Cognitive evaluation: cognitive solicitation (COG) using a mental arithmetic test, trail making test, and 2 memory tests. A tracking task (TRAC) with a mouse on a computer screen was used to measure motor precision. Physical activity: Incremental exercise test, maximal power output and maximal heart rate	S1: At S1, acute exercise significantly improved the TRAC performance (p<0.05) but no significant difference appeared between rest and acute exercise for COG score. S2: At S2, COG score improved with exercise (p<0.001) but TRAC score remained unchanged. Exercise training: During exercise, COG score significantly improved but TRAC score remained unchanged after training. A significant difference w…	A brief bout of exercise and as well as aerobic exercise training can improve cognitive function in participants in CR. Exercise training improves the effect of acute exercise on cognition.	(1) lack of control or comparison group (2) men only (3) no outcome measure for physical fitness (4) small sample size	Level 2B PEDro 5
Fulcher KK, Alosco ML, Miller L, Spitznagel MB, Cohen R, Raz N, Sweet L, Colbert LH, Josephson R, Hughes J, Rosneck J. Greater physical activity is associated with better cognitive function in heart failure. Health Psychology. 2014 Nov;33(11):1337.	(1) What is the contribution of different aspects of physical activity (eg. frequency, intensity) and cognitive function?	Intervention group: n=93; older adults with heart failure, average age 68.48, 33.7% women	(1) 50-85 years old (2) English speaking (3) Documented history of HF (4) On stable HF medications	(1) history of neurological disorder (stroke, Alzheimer's disease) (2) significant psychiatric conditions (schizophrenia) (3) developmental disability (4) cardiac surgery within 4 weeks of study	Participants attended a single assessment visit where they completed demographic and psychosocial self-report measures and a neuropsychological test battery. Participants were then issued with an accelerometer for 7 days . A valid day of wear consisted of greater than or equal to 10 hours of wear per day and activity data was only collected on those with at least 3 valid days of wear. Statistical…	Quantitative; pre-experimental; Case study with single time measurement; No randomization or intervention protocol; not longitudinal	Cognitive function: global cognitive functioning (3MS; modified mini mental status exam), attention/executive function (letter number sequencing, trail making test A/B, Stroop colour word test), psychomotor speed (Trail Making Test A/B, Stroop colour word test), memory (california verbal learning test second edition; CVLT-II) Physical activity: accelerometer measuring daily step count and time sp…	Physical activity: 46.7% of patients were sedentary and patients spent a large portion of time being sedentary (587 minutes/day). Physical activity and cognition in HF: After controlling for sex, cardiac output, hypertension, type 2 diabetes and BDI-II score, average daily stepcount independently predicated global cognitive function (p=0.026), attention/executive function (p<0.001), and processin…	The current study findings suggest that low levels of physical activity are independently associated with poorer cognitive function in older adults with HF. Both low levels of daily physical activity (low step count) and less time spent at an elevated activity level (low minutes/day in moderate-vigorous intensity activity) are associated with reduced cognitive function, even after controlling for…	(1) accelerometer wear unclear (2) homogenous sample of subjects (3) cross-reference study, not prospective (4) no control or comparison group (5) no exercise intervention, just fitness measures	Level 3B PEDro 5
Garcia S, Alosco ML, Spitznagel MB, Cohen R, Raz N, Sweet L, Josephson R, Hughes J, Rosneck J, Oberie ML, Gunstad J. Cardiovascular fitness associated with cognitive performance in heart failure patients enrolled in cardiac rehabilitation. BMC cardiovascular disorders. 2013 Apr: p. 29.	(1) What is the relationship between fitness as measured by METs from a standardized stress test and cognition in persons with HF? (2) What is the validity of office-based predictors of fitness in this population?	Exercise group: n= 41 patients with HF enrolled in cardiac rehabilitation; 34% women, mean age 68, 39% average LVEF	(1) 50-85 years old (2) english speaking (3) diagnosis of NYHA HF class II or III at the time of enrollment	(1) history of a signficant neurological disorder (dementia, stroke) (2) head injury (3) severe psychiatric disorder (schizophrenia, bipolar) (4) substance use (5) renal failure	Initial stress test at time of enrollment. Within two weeks following GXT, participants completed neuropsychological test battery, 2MST, and other medical questionnaires including the DASI Graded Exercise Stress Test: treadmill elevation increased every 60 sec and speed increased every 3 minutes as to estimate an increase in workload by 15% Statistical anaylisis by T-scores and regression analysi…	Quantitative; pre-experimental; Case study with single time measurement; No randomization or intervention protocol; not longitudinal	Cognitive function: Global cognitive function (Modified mini mental state exam; 3MS), Attention (trail making test A, symbol digit modalitites test, letter number sequencing), Executive function (frontal assessment battery, trail making test B, Stoop interference test), memory (california verbal learning test-second edition CVLT-II, complex figure test), Language (animal naming test, boston namin…	METs and cognitive performance: METs demonstrated incremental predictive validity for attention (p=0.03), executive function (p=0.04) and memory domains (p=0.04). In each case, higher METs levels were associated with better cognitive test performance. Higher METs were associated with better performance on the 3MS (p=0.01) METs and the 2MST and DASI: Increased METS associated with increased 2MST p…	A better fitness level as estimated by METS is associated with better cognitive function in older adults with HF. A similar pattern emerged for the 2MST but not for the DASI. Maximum METs is an independent predictor of cognitive function in HF patients, demonstrating that fitness is an important contribution to cognition.	(1) not longitudinal/prospective (2) small sample size (3) indirect measures of cerebral blood flow (4) no exercise intervention, just fitness level	Level 3B PEDro 5
Gunstad J, MacGregor KL, Paul RH, Poppas A, Jefferson AL, Todaro JF, Cohen RA. Cardiac rehabilitation improves cognitive performance in older adults with cardiovascular disease. Journal of cardiopulmonary rehabilitation. 2005 May;25(3):173.	(1) What is the possible cognitive benefit of cardiac rehabilitation in persons with CVD?	Intervention group: n=18 with documented coronary heart disease (13 males, 5 females), average age 68.11	(1) Documented coronary heart disease (2) A total score on the Dementia Rating Scale above cutoff for dementia (3) no history of neurological or severe psychiatric disorder (4) English speaking (5) normal or corrected hearing and vision at the time of testing	(1) Dementia (2) history of neurological or severe psychiatric disorder (3) CABG surgery in the previous 4 months	Participants completed a brief neuropsychological assessment by a trained research team member pre and post participation in a 12-week CR program. Cardiac rehabilitation: monitored physical condition 3x/wk for 75 minutes, education on nutrition and medication use, and 15-20 minutes risk factor education 2x/wk with goal of modifying behaviour. Exercise training: began with 10-15 minute intervals o…	Quasi experimental design; quantitative, no randomization or control group; non equivalent pre-test post-test single group design	Cognitive function: psychomotor speed (Trail Making test A), psychomotor speed (grooved pegboard), response initiation and generation (category fluency-animals), visual speeded search and scanning abilities (digit symbol coding) Cardiovascular fitness level: peak METs on exercise stress testing Depression: BDI-II	Cognition: Participation in CR was associated with signficant gains in cognitive performance (p=0.03). Posttests revealed signficant improvement on Trail Making Test A (p=0.03) and digit symbol coding (p=0.03). No change from baseline to follow-up emerged for grooved pegboard (p=0.10) or animal naming (p=0.47) performance, but the average performance showed improvement. Cardiovascular fitness: Pa…	The benefits of CR extend beyond improved cardiovascular health and may provide cognitive benefit to participants. Participation in CR is associated with improvement in psychomotor speed and complex attention. These findings encourage participation in CR programs, as cognitive deficits are associated with greater functional impairment and poorer quality of life in this population.	(1) lack of comparison or control group (2) no randomization (3) small sample size (4) cross-sectional data, not longitudinal (5) has an exercise intervention	Level 1B PEDro 5
Stanek KM, Gunstad J, Spitznagel MB, Waechter D, Hughes JW, Luyster F, Josephson R, Rosneck J. Improvements in cognitive function following cardiac rehabilitation for older adults with cardiovascular disease. International Journal of Neuroscience. 2011 Jan 7;121(2):86-93.	(1) What is the effect of a 12 week cardiac rehab program on cognitive function in individuals with cardiovascular disease?	Exercise group: 51 participants recruited from local CR program; average age 67.75; 35.5% female	(1) history of MI, cardiac surgery, heart failure, coronary artery disease, and/or hypertension (2) proficient in English	(1) current signs of dementia with a score of <24 on MMSE (2) history of significant neurological (stroke, Alzheimer's disease) or psychiatric (schizophrenia, bipolar disorder) problems	Participants enrolled in EKG monitored exercise and education program for 12 weeks, 3x/wk. Each session was 1 hr exercise + 30 min education, with customized plan for each patient (including warm up, cooldown, stretching and 40 min, 5 station circuit training using variety of aerobic exercise modalities, e.g.: rower ergometer, treadmill, stationary bike, elliptical, stepper and arm exercises). Al…	Quantitative, quasi-experimental study; pre-test post-test single group	Cognitive function: global cognitive abilities (Modified MINI-mental state exam), attention-executive-psychomotor (trail making test A/B, Grooved Pegboard dominant hand, frontal assessment battery, letter-number sequencing subtest of Wechsler Adult Interlligence Scale III); memory (Hopkins verbal learning test-revised learning, delayed recall and recognition discrimination, Brief Visual Memory Te…	Change in cognitive performance: Global cognitive function there was a significant improvement in 3MS performance over time (p=0.04). Attention-executive-psychomotor showed significant change in performance over time (p=0.03), specifically in LNS (p=0.02) and pegs (p=0.02) from baseline to 12 week follow up. Memory showed signficant change in performance over time (p<0.001). Specifcally, particip…	CVD patients showed modest improvements in attention-executive-psychomotor abilities and verbal memory following a 12-week CR program; signicificant improvement beyond effects due to practice/re-test alone on tasks involving fine speed motor ability, complex attention, working memory and verbal learning and recall. Participants showed improvements in functional work capacity and changes in cerebr…	(1) did not control for depression (2) lack of a control group (3) lack of tests that are independent of speed processing	Level 2B PEDro 5
Tanne D, Freimark D, Poreh A, Merzeliak O, Bruck B, Schwammenthal Y, Schwammenthal E, Motro M, Adler Y. Cognitive functions in severe congestive heart failure before and after an exercise training program. International journal of cardiology. 2005 Aug 18;103(2):145-9.	(1) What is the effect of an exercise training program on cognitive functions among patients with severe congestive heart failure? (2) Is cardiovascular hemodynamic improvement following exercise training associated with improvement in cerebrovascular reactivity among patients with severe congestive heart failure?	n=25 (16 male, 4 female) Intervention group: n=20, mean age 67, LVEF 26% Control group: n=5, average age 66, LVEF 23%	(1) All ambulatory patients with severe congestive heart failure (New York Heart Association functional class III***) (2) history of congestive heart failure for at least 6 months before enrollment (3) on stable medication for at least 6 weeks (4) LVEF </35%	(1) acute MI or unstable angina within 6 months prior to study entry (2) severe lung disease (3) severe symptomatic peripheral vascular disease (4) diabetes with severe end-organ damage (5) disabling cerebrovascular disease (6) other disabling orthopedic or neurological disease or known severe carotid stenosis	Outcome measures taken at baseline and at the end of exercise training program Exercise training program: standard CR program: 15 min warmup, 35 minutes of exercise on treadmill, stair machine and bicycle at 60-70% max heart rate; exercise prescription adjusted if max. exercise capacity improved; 2x/wk for 18 wks Control group: did not complete exercise program Statistical analysis: through SPSS …	Quasi experimental design; quantitative, no randomization but had a control group; non equivalent pre-test post-test control group design; case-control study	Physical performance: 6MWT and modified Bruce exercise test Hemodynamic parameters: cardiac index and systemic vascular resistance (rest and immediate post peak exercise) via thoracic electrical bioimpedance Cerebrovascular reactivity and MCA flow velocity: EME-Nicolet Transcranial Doppler instrument Cerebrovascular reactivity to hypercapnia: breath-holding index Cognitive evaluation: General cog…	Physical performance and hemodynamic parameters: An improvement in exercise capacity was observed with improvements in the 6MWT (p<0.001), the modified Bruce exercise test duration (p<0.001) and indices of cardiac index and systemic vascular resistance. Cognitive evaluation: Time of completion of trail-making test A (p=0.02), B (p=0.002) and Stroop part A (p=0.04) was shorter in patients completi…	Improvements in measures of general attention and psychomotor speed, but not in several other cognitive functions, are observed in patients with severe CHF following an exercise training program. A training program improves exercise capacity in patients with congestive heart failure and demonstrate that, following the training program, improvement in some cognitive domains, namely attentional ski…	(1) improved performance may partly reflect a learning effect, rather than a direct effect of treatment (2) small group of patients (3) multiple cognitive tests; risk of type 1 and 2 error	Level 1B PEDro 6
Cerebrovascular Findings
Blanchet S, Richards CL, Leblond J, Olivier C, Maltais DB. Cardiorespiratory fitness and cognitive functioning following short-term interventions in chronic stroke survivors with cognitive impairment: a pilot study. International Journal of Rehabilitation Research. 2016 Jun 1;39(2):153-9.	(1) What are the effects on cognitive functioning and cardiorespiratory fitness of 8-week interventions (aerobic exercise alone and aerobic exercise and cognitive training combined) in patients with chronic stroke and clearly identified cognitive impairment living in the community?	Combined experimental group: n=14 (9 men, 5 women), patients with chronic stroke, average age 61.9, 51 months after stroke Aerobic exercise only: n=7 Aerobic + cognitive training group: n=7 Relaxation group: n=5 (results from this group excluded from the report due to sample size)	(1) Diagnosis of ischemic or hemorrhagic stroke (2) a cognitive deficit (3) fluency in French (4) not currently receiving rehabilitation services (5) living at home (6) able towalk with an aid or independently (7) a leg impairment score of 3 or more on Chedoke-McMaster Stroke Assessment	(1) untreated or uncontrolled clinical depression (>16 centre for Epidemiologic studies depression scales) (2) smoking (3) alcoholism (4) severe aphasia (5) dementia (score of <20 on MMSE) (6) previous unrelated neurological or psychiatric disorders (7) any health condition preventing safe exercise training	Participants were randomly allocated into one of three groups; aerobic only, aerobic + cognitive training, relaxation group. Assessors were blinded to group allocation. Both experimental groups participated in an 8-week intervention. Cognitive function and cardiorespiratory fitness were evaluated using standardized outcome measures before and immediately after the intervention, and at 3-months fo…	Quantitative, quasi-experimental, one-group pretest postest design; with randomization	Cardiorespiratory fitness: peak oxygen uptake measured in a symptom limited Graded Exercise Test on semi-recumbent ergometer Cognitive function: Episodic memory (Revised-Hopkins Verbal Learing Test), Working Memory (Brown-Peterson paradigm- short and long interference delays), Attention (Continuous Performance Test-omission and commission errors)	There were no signficant main effects for CRF (p=0.18), short-delays of working memory (p=0.92) or episodic memory (p=0.26). There were significant main effects found for attention (omission errors p=0.01, commission errors p=0.006) and a trend toward a signficant main effect for long delays of working memory (p=0.05). Compared with before the intervention, there was a signficant reduction in att…	Attention may improve in chronic stroke survivors with clearly identified cognitive impairment following short-term training that has an aerobic training component. Such improvements in attention appear to occur in the absence of any change in CRF or memory and are maintained partly at follow-up.	(1) small sample size (2) Control group not included in analysis (3) lack of separate per group anaylsis due to increased risk for type 2 error with such small sample sizes (4) randomization and blinding included	Level 1B PEDro 7
El-Tamawy MS, Abd-Allah F, Ahmed SM, Darwish MH, Khalifa HA. Aerobic exercises enhance cognitive functions and brain derived neurotrophic factor in ischemic stroke patients. NeuroRehabilitation. 2014 Jan 1;34(1):209-13.	(1) What is the enhancing effect of aerobic exercise on cognitive functions and serum level BDNF in post-ischmeic stroke patients in the territory of anterior circulation?	Total participants: n= 30 Egyptian ischemic stroke patients (male- 21, female- 9), average age 48.4, duration of illness 3-18 months Group 1 (Control; Physiotherapy only): n=15 Group 2 (Physiotherapy + Aerobic exercise): n=15	(1) Some degree of cognitive impairment following stroke in the territory of anterior circulation (2) Score of less than 82 on Addenbrooke's Cognitive Examination-Revised (ACER) (3) Medically and psychologically stable (4) Adequate cardiac function (5) Duration of illness 3-18 months	(1) Multiple strokes (2) previous cognitive, mental, visual, auditory, neurological problems (3) cardiac disease (4) Score of over 82 on ACER	Participants were divided into two equal groups for 8 wk intervention. G1 completed a physiotherapy program and G2 completed a physiotherapy program followed by aerobic exercise training. Cognitive assessment and levels of BDNF were assessed pre and post intervention. Physiotherapy program: 25-30 min sessions, 3x/wk for 8 weeks total. The program consisted of stretching exercises, facilitation fo…	Quasi experimental design; quantitative, no randomization but had a control group; non equivalent pre-test post-test control group design; case-control study	Cognitive function: Addenbrooke's Cognitive Examination - Revised (ACER) with domains for attention, memory, verbal fluency, language, and visuospatial abilities Serum BDNF Levels: venous blood sample	ACER scores: Comparison of ACER total scores post-treatment in G1 and G2 showed statistically signficant differences with increased values in the G2 group (p=0.017). Comparison of the mean values in each domain in G1 with the corresponding mean value in G2 revealed a significant increase in all domains in G2 (p<0.05) except for verbal fluency (p=0.18) and language domains (p=0.58). BNDF levels: P…	Aerobic exercises following an acute ischemic stroke in the territory of anterior circulation signficantly improve cognitive functions measured in this study by ACER and is accompanied by increase in level of serum BDNF. Improvements in cognitive function is consistent with improvement in serum BDNF level. Aerobic exercises should be added as an essential therapeutic modality to assist in the reh…	(1) small sample size (2) exercise intensity was not used (3) lacking randomization (4) included a control group (5) used an exercise intervention	Level 2B PEDro 6
El-Tamawy MS, Darwish MH, Abd-Allah F, Ahmed S, Khalifa HA. Aerobic exercises improve blood flow and cognitive functions in anterior circulation ischemic strokes. Egypt J Neurol Psychiatry Neurosurg. 2012 Oct 1;49:305-8.	(1) What is the efficacy of aerobic exercise on cognitive functions in stroke patients? (2) How is this effect explained through changes in vascular supply of the brain?	Total participants: n= 30 Egyptian ischemic stroke patients (male- 21, female- 9), average age 48.4, duration of illness 3-18 months Group 1 (Control; Physiotherapy only): n=15 Group 2 (Physiotherapy + Aerobic exercise): n=15	(1) Single ischemic stroke in the territory of anterior circulation (2) Between ages 40-60 (3) Score of less than 82 on Addenbrooke's Cognitive Examination-Revised (ACER) (4) Medically and psychologically stable (5) Adequate cardiac function (6) Duration of illness 3-18 months	(1) Multiple strokes (2) previous cognitive, mental, visual, auditory, neurological problems (3) cardiac disease (4) Score of over 82 on ACER	Participants were divided into two equal groups for 8 wk intervention. G1 completed a physiotherapy program and G2 completed a physiotherapy program followed by aerobic exercise training. Participants completed a cognitive assessment and had cerebal blood flow measured pre and post 8wk intervention. Physiotherapy program: 25-30 min sessions, 3x/wk for 8 weeks total. The program consisted of stret…	Quasi experimental design; quantitative, no randomization but had a control group; non equivalent pre-test post-test control group design; case-control study	Cognitive function: Addenbrooke's Cognitive Examination - Revised (ACER) with domains for attention, memory, verbal fluency, language, and visuospatial abilities Cerebral blood flow: Peak systolic velocity, mean blood flow velocity, pulsatility and resistivity indices of the affected MCA using transcranial doppler	ACER total score: Comparison of ACER total scores post-treatment in G1 and G2 showed statistically signficant differences with increased values in the G2 group (p=0.017). All values in subset domains of attention, memory and visuospatial abilities post-treatment signficantly increased in G2 (p<0.05) except verbal fluency (p=0.18) and language domains (p=0.58) compared to G1. Cerebral blood flow: …	Aerobic exercises signficantly improve the cognitive functions and cerebral bloow flow in patients with ischemic strokes in the territory of anterior circulation. Statistically significant differences in ACER test and cerebral blood flow parameters measured by TCD in both MCA was found between both groups with increased improvement in patients who were added aerobic exercise to their routine phys…	(1) small sample size (2) exercise intensity was not used (3) lacking randomization (4) included a control group (5) used an exercise intervention	Level 2B PEDro 6
Fernandez-Gonzalo R, Fernandez-Gonzalo S, Turon M, Prieto C, Tesch PA, del Carmen García-Carreira M. Muscle, functional and cognitive adaptations after flywheel resistance training in stroke patients: a pilot randomized controlled trial. Journal of neuroengineering and rehabilitation. 2016 Apr 6;13(1):37.	(1) What is the effect of unilateral eccentric (ECC)-overload flywheel resistance exercise training on skeletal muscle size and function, and cognitive function in individuals with stroke?	Total participants n=32 with chronic stroke confirmed by MRI Training group: n=16 (average age 61.2) Control group n=16 9(average age 65.7)	(1) >40 years of age (2) >6 months post-stroke (3) mild-moderate hemiparetic gait following stroke (able to walk 20m with/without assistive device) (4) ability to perform close-chain exercise using the prescribed training device	(1) unstable angina (2) congestive heart failure (3) severe arterial disease (4) major depression (5) dementia (<24 on the MMSE) (6) failure to understand instructions (7) chronic pain	Participants were randomly allocated to either the control group or training group with computerized blocked randomization. Before and after the 12-week training period, all participants performed maximal dynamic and isometric force and power tests, and m. quadriceps femoris CSA and volume were measured using MRI. Cognitive function and functional performance were also assessed pre and post train…	Quantitative, randomized, controlled, repeated measures study	Resistance exercise: unilateral RE training on a flywheel leg press, with peak CON and ECC power measured each repetition Muscle CSA: cross sectional images of each quadricep muscle via MRI (vastus lateralis, vastus intermedius, vastus medialis) Isometric and dynamic force and peak power: Measured in both legs via a platform with a load cell mounted for either foot on the flywheel leg press at 12…	Muscle volume and CSA: Quadriceps femoris volume of the more-affected leg increased by 9.4 % in TG (p<0.001). Isometric and dynamic force, peak power: Muscle power of the more-affected, trained (48.2 %), and the less-affected, untrained limb (28.1 %) increased after training. There was increased maximal unilateral isometric force of the more affected leg after training in TG (p=0.02) and in both …	ECC-overload flywheel RE presents a highly time-efficient method to increase muscle size and function in chronic stroke individuals. Our data suggest that individually and strictly controlled supervised sessions of maximal-intensity ECC-overload RE, comprising 4 min of weekly contractile activity, could improve cognition, and in particular, executive functions in individuals with stroke.The flywh…	(1) small sample size (2) included exercise intervention (3) participants randomized (4) included a control group	Level 1B PEDro 8
Kluding PM, Tseng BY, Billinger SA. Exercise and executive function in individuals with chronic stroke: a pilot study. Journal of neurologic physical therapy: JNPT. 2011 Mar;35(1):11.	(1) What is the relationship between improvement in aerobic fitness and change in measures of cognition and executive function in a small number of individuals with chronic stroke following participation in 12 weeks of aerobic and strengthening exercise?	intervention group: n=9 (5 males, 5 females), mean age 63.7, avg months post-stroke 50.4	(1) single stroke at least 6 months prior to study (2) able to transfer from sitting to standing (3) able to walk 30 ft without assistance (4) medical clearance for participation in exercise (5) MMSE 23 or greater	(1) hospitilization for MI, heart surgery, or congestive heart surgery within the last 3 months (2) significant cardiac arryhthmia, hypertropic cardiomyopathy, severe aortic stenosis, or pulmonary embolus (3) recent symptoms of chest discomfort (4) currenty smoking or significant pumonary pathology (5) musculosketal problems from conditions other than stroke that would limit ability to exercise (…	Outcome measures were assessed at baseline and after 12 weeks of exercise. 12 week intervention. Two maximal graded exercise tests were completed before and then again after the exercise training, all one week apart. Exercise intervention: 12 week program of aerobic ex and LE strengthening, 3x/wk for 1 hr. Aerobic exercise was 30min with a 5min warm up, 20min of activity, and a 5min cool down at …	Quantitative, pre-experimental single group pre-test post-test design	Cognitive function: working memory (Digital span backwards task from the Wechsler Adult Intelligence Scale (3rd edition)), attention (Flanker test), memory (memory component of stroke impact scale) Aerobic fitness: peak aerobic capacity Walking endurance: 6MWT Voluntary motor control: Fugel meyer test Functional mobility: self-selected gait speed Stroke impairment: Stroke impact scale, total scor…	Following the intervention, significant improvements were found in the Digit Span Backwards test (P = 0.05), Fugl-Meyer score (P = 0.05), and Stroke Impact Scale total score (P=0.02). A significant correlation was found between improved aerobic capacity and improved performance on the Flanker test (r = 0.74; P = 0.02).	Participation in a 12-week aerobic and strengthening exercise program improved selected measures of executive function and functional capacity in people with stroke.	(1) small sample size (2) difficulty retaining participants (3) Intervention included both resistance and aerobic exercise (4) participants had T2D (5) Lack of a control or comparison group	Level 3B PEDro 5
Liu-Ambrose T, Eng JJ. Exercise training and recreational activities to promote executive functions in chronic stroke: a proof-of-concept study. Journal of Stroke and Cerebrovascular Diseases. 2015 Jan 31;24(1):130-7.	(1) What is the effect of a 6-month exercise and recreation program on executive functions in adults with chronic stroke?	Total participants: n=25 chronic stroke survivors (>12 months since an index stroke) Intervention group INT: n= 11 (3 years old, 4 males, 7 females; 6 ischemic strokes, 5 hemmorrhagic) Delayed intervention group D-INT: n=14 (67 average age, 11 males, 3 females, 9 ischemic strokes, 5 hemmorhagic)	(1) single stroke greater than or equal to 1 year onset and had completed their rehabilitation (2) live in their own home (3) 19 years or old (4) able to walk more than 10m independently with or without walking aids	(1) those who could not safely participate in a physical activity program (i.e. serious cardiac disease)	Participants were randomly allocated to one of two experimental groups. There was a 6 month lag between the 2 groups. 9 month intervention period with 6 month follow-up period for a total of 15 months. Outcome measures occurred at baseline and then every 3 months with blinded assessors. A single assessment occurred at the end of 6 month follow up period. DNT group: received usual care for first 6…	Quantitative, randomized, blinded, cross-over design, controlled, repeated measures study ; proof-of-concept study	Global cognitive state: MOCA Executive function: selective attention and conflict resolution (Stroop test), set shifting (Trail making tests part a and b), working memory (verbal digits forward and backward tests); Depression: Stroke Specific Geriatric Depression Scale Functional capacity: 6MWT Balance and mobility: BERG balance test	Analysis revealed a significant between-group difference in set shifting performance at 3 months (P=0.03). At the end of the 6-month intervention period, there were significant between-group differences in both selective attention and conflict resolution (P=0.02) and working memory (P=0.04). There were no significant between group differences in BBS (P>0.92). There was a significant between-group…	An exercise and recreation program can signficantly benefit executive functions in community-dwelling chronic stroke survivors who are mildly cognitively impaired- a population at high risk for dementia and functional decline. Clinicians should consider prescribing exercise and recreational activities in the cognitive rehabilitation of chronic stroke survivors.	(1) small sample size (2) included exercise intervention (3) participants randomized (4) included a control group (5) assessors blinded (6) heterogenous sample of participants in terms of stroke type	Level 1B PEDro 8
Marzolini S, Oh P, McIlroy W, Brooks D. The effects of an aerobic and resistance exercise training program on cognition following stroke. Neurorehabilitation and neural repair. 2013 Jun;27(5):392-402.	(1) What are the effects of a 6-month exercise program of aerobic and resistance training on cognition poststroke? (2) What are the associations between change in cognition and change in physiological outcomes attributed to aerobic training (CRF) and resistance training (fat-free mass)?	Intervention group: n=41; 30 male, 11 female; average age 63.6; 27 ischemic stroke, 13 hemorrhagic stroke,1 unknown stroke type, average 74 weeks post stroke	(1) >10 weeks post stroke (2) a stroke related motor impairment score of <7 on Chedoke-McMAster Stroke Assessment scale of arm, hand, leg or foot (3) able to ambulate >10m indepedently with/without an assistive device (4) no significant limitations caused by pain	(1) other neurological conditions (2) contraindications to maximal exercise testing such as severe aortic stenosis, significant cardiac arrhythmia, uncontrolled resting severe hypertension	Outcome measures were conducted at baseline and following 6 months of exercise training in the same order. Tri-reps program: Participants attended a 90 minute exercise class 1x/wk for 6 months. Nutrition, psychosocial counselling, education sessions, cardiac exercise assessments and plasma glucose and lipid monitoring were offered. individualized AT and RT program. Patients were advised to comple…	Quantitative, quasi-experimental study; pre-test post test single group case study	Depression: CES-D questionnaire Cognitive testing: MoCA Cardiopulmonary exercise testing: symptom limited cardiopulmonary exercise test on a recumbent cycle ergometer, upright cycle or TM; increased workload 8.3 or 16.7W every minute Body composition: Dual-energy X-ray (DEXA) Aerobic fitness: Gas Exchange Anaerobic Thershold; change in oxygen uptake at the ATge Muscle strength: 1RM (bicep curl, l…	There were significant improvements in overall MoCA scores (P < .001) as well as in the subdomains of attention/concentration (P =0.03) and visuospatial/executive function (P = 0.002). There was a significant reduction in the proportion of patients meeting the threshold criteria for mild cognitive impairment (MCI) at baseline compared with posttraining (65.9% vs 36.6%, P < .001). In a linear regr…	In patients with a residual motor impairment poststroke, a 6-month combined AT+RT exercise program resulted in significantly improved MoCA scores and a 44.5% reduction in the proportion of patients meeting threshold criteria for MCI. Changes in cognition were positively associated with changes in fat-free mass and ATge. A cardiac rehabilitation model of aerobic plus resistance training resulted i…	(1) Small sample size (2) lack of a control or comparison group (3) exclusion of those unable to walk <10m (4) heterogenous sample	Level 2B PEDro 5
Quaney BM, Boyd LA, McDowd JM, Zahner LH, He J, Mayo MS, Macko RF. Aerobic exercise improves cognition and motor function poststroke. Neurorehabilitation and neural repair. 2009 Nov;23(9):879-85.	(1) What are the effects of aerobic exercise on cognitive function and motor learning in individuals with chronic stroke?	Total participants: n=38 (21 women, 17 men) chronic stroke survivors Aerobic exercise (AEX) group: n=19, 9 women, 10 men; average age 64.10 Stretching exercise (SE) group: n=19, 12 women, 7 men, average age 58.96	(1) single ischemic stroke occurring at least 6 months prior to enrollment (2) residual hemiparetic deficits in either the upper or lower extremity (3) MMSE score of >23 including a perfect score on 3-step command to ensure comprehension of protocol (4) aqeduate cardiac function	(1) regularly performing >20 minutes of cardiovascular exercise 3x/wk in their daily routine (2) alcohol consumption >2oz liquor, 8 oz wine, or 24 oz beer per day (3) cardiac history of unstable angina, recent myocardial infarction within the last 3 months, congestive heart failure, signficant heart valve dysfuncton, or unstable hypertension (4) other neurological diseases (5) hospitalization wit…	Participants were randomly allocated to 2 intervention groups, stretching exercise (SE) group or aerobic exercise (AEX) group, and assessors were blinded to group allocation. Participants underwent a medical exam, metabolic stress test, cognitive assessment, and motor performance assessment at baseline, immediately after the intervention, and 8 weeks follow up SE group: 45 minutes of upper and lo…	quantitative, randomized, double blinded, repeated measures study	Neuropsychological tests: rule learning and resistance to perseveration (Wisconsin Card Sorting Task; WCST), selective attention and resistance to interference (Stroop test), visual search ability, working memory, and attention switching (trail making test A and B), capacity for change in implicit learning skill (serial reaction timed task SRTT), conditional learning ability (Predictive Grip Forc…	Bicycling significantly improved Vo2max for the AEX group at Post (P =0.040) compared with the control SE group, but not at Retention. AEX significantly improved scores and demonstrated large effect sizes for complex motor learning tasks. AEX significantly improved information processing speed on the serial reaction time task compared with the SE group at Post (P=0.024), but not at Retention. Als…	Aerobic exercise improves the speed of information processing, motor learning, implicit memory and motor function for chronic stroke survivors. Specifically, the cognitive benefits of a bicycle training program extended beyond improving lower extremity mobility to also improving sensorimotor learning and cognitive performance. Therefore, aerobic exercise training may function to augment sensorimo…	(1) small sample size (2) included randomization (3) included a control/comparison group (4) used an exercise intervention (5) heterogenous sample of participants	Level 1B PEDro 8
Rand D, Eng JJ, Liu-Ambrose T, Tawashy AE. Feasibility of a 6-month exercise and recreation program to improve executive functioning and memory in individuals with chronic stroke. Neurorehabilitation and neural repair. 2010 Oct;24(8):722-9.	(1) Can a combined exercise and recreation program delivered twice a week for 6 months improve the executive functioning and memory of individuals with chronic stroke who already live independently in the community?	Exercise group: n = 11 (3 women, 8 men), mean age 67, average time since stroke 4.4 yrs	(1) sustained a stroke at least 12 months prior to the study (2) lower extremity hemiparesis (3) community dwelling (4) 50 years and older (5) MMSE greater than 24 (6) able to walk 3 m without physical assistance but able to use assistive devices	(1) cognitive impairment (2) presence of a medical problem	Participants completed outcome measures in 2 separate sessions, to reduce fatigue. Cognitive and motor abilities were assessed at baseline, and at 3 and 6 months after initiating the exercise program. Exercise program: Participants completed 2, one hour sessions/wk led by a fitness instructor. Exercises included stretching, balance, and task-specific exercises (steppers, fast walking, repetitive …	Quantitative, pre-experimental single group pre-test post-test design; case study	Executive function: respone inhibition (Stroop test), complex attention and working memory(Digit span backward test), visuomotor scanning, divided attention and cognitive flexibility (Trail making test B, walk-while talking task), learning, delayed recall, and long term memory (Rey auditory verbal learning test) Depression: Geriatic depression scale Motor function: isometric knee strength using h…	At baseline, substantial deficits in all aspects of executive functioning were revealed. From baseline to 3 months, the mean improvement was 10% ± 14% for the dual task (P>0.05) for response inhibition (Stroop Test), and 61% ± 69% for memory (Rey Auditory Verbal Learning Test–long delay). From baseline to 6 months, the mean improvement was 7% ± 7.5% for response inhibition (Stroop Test). In addit…	A combined exercise and recreation program may improve executive functioning and memory of individuals with chronic stroke living independently in the community.	(1) small sample size (2) lack of a control or comparison group (3) aerobic exercise was only once a week (4) use of socialization within intervention (5) included recreational activities	Level 3B PEDro 5
Tang A, Eng JJ, Tsang TS, Liu-Ambrose T. High-and low-intensity exercise do not improve cognitive function after stroke: A randomized controlled trial. Journal of rehabilitation medicine. 2016 Nov 5;48(10):841-6.	(1) What are the effects of 6 months of high versus low intensity exercise on cognitive function following stroke?	Total participants: n=47 Aerobic exercise group: n=25, average age 66, 14 males, 11 females, 3 lacunar, 7 ischemic, 9 hemorrhagic and 6 unknown Balance/flexibiity group: n=25, average 64 years, 15 men, 10 women, 4 lacunar, 12 ischemic, 7 hemorrhagic, 2 unknown	(1) 50-80 years old (2) >1 year post-stroke (3) able to walk >5m (4) free from stroke from aneurysm, tumour or infection	(1) stroke from aneurysm, tumour or infection (2) signficant health conditions that would preclude participation in exercise( i.e. presence of cardiovascular abnormalitites, pacemaker, serious musculoskeletal or other conditions)	Patients were randomly allocated into one of two, 6 month intervention programs: high-intensity aerobic exercise training program (AE) or low-intensity balance and flexibility program (BF). Participants were assessed within one month before and after the program; by trained assessors blinded to group allocation. AE group: Participants provided with individualized exercise program performed 3x/wk …	quantitative, prospective, single-blind, randomized controlled trial	Severity of stroke and motor recovery: National Institutes of health stroke scale and Chedoke McMaster Stroke Assessment Cognitive function: MOCA Depression: CES-D scale Aerobic capacity: graded maximal exercise cycle ergometry test using breath by breath gas exchange Walking ability: 5-m self-selected gait speed, 6MWT Balance: BERG balance scale Executive function: working memory (Verbal digit s…	Both groups improved in verbal digit span forward test (p=0.04) but no differences in change scores between groups in any outcome (all p=>0.18). There was no association between pre-exercise cognitive function and post-exercise improvement.	In contrast to a small body of previous research suggesting positive benefits of exercise on cognition post-stroke, the current study found that 6 months of high or low intensity exercise was not effective in improving cognitive function, specifically executive functions. Given the prevalence of physical and cognitive impairments that persist after stroke, ongoing work is needed to establish the …	(1) Lacking a control group (2) a secondary analysis of RCT looking at effect on CV outcomes, not cognitive so may not have been able to effectively detect changes in cognitive function (3) included randomization and blinding (4) used an exercise intervention	Level 1B PEDro 8
Legend: *Citations in Vancouver Style format (Publication Manual of the Vancouver Style, Imperial College London; 2016). ** OCEBM Levels of Evidence (Oxford Centre for Evidence-Based Medicine, 2011; http://www.cebm.net/explanation-2011-ocebm-levels-evidence/ ). *** New York Heart Association (NYHA) functional Class III (http://www.heart.org/HEARTORG/Conditions/HeartFailure/AboutHeartFailure/Class…
